# Supplementary material for: Process Capability Assessment and Surface Quality Monitoring in Cathodic Electrodeposition of S235JRC+N Electric-Charging Station
Source: Materials (Basel). 2026 Jan 14;19(2):330. doi: 10.3390/ma19020330 (PMC12842731; doi:10.3390/ma19020330)
Supplement: Supplementary file 1 [file materials-19-00330-s001.zip]

Archive with 1 entries (1 files):
- materials-4063007-supplementary.pdf
